# Supplementary material for: Synthesis and Characterization of Coordination Compound [Eu(µ2-OC2H5)(btfa)(NO3)(phen)]2phen with High Luminescence Efficiency
Source: Nanomaterials (Basel). 2022 Aug 14;12(16):2788. doi: 10.3390/nano12162788 (PMC9415948; doi:10.3390/nano12162788)
Supplement: Supplementary file 1 [file nanomaterials-12-02788-s001.zip]

Archive with 1 entries (1 files):
- nanomaterials-1787435-supplementary.pdf
